# Supplementary material for: Chloroquine resistance evolution in Plasmodium falciparum is mediated by the putative amino acid transporter AAT1
Source: Nat Microbiol. 2023 May 11;8(7):1213–26. doi: 10.1038/s41564-023-01377-z (PMC10322710; doi:10.1038/s41564-023-01377-z)
Supplement: Source Data Figs. 1a and 5b, Source Data Extended Data Fig. 7 and Source Data Extended Data Fig. 8 — Allele count and mutant proportions per year of sampling in Gambia for codons pfaat1 258 and pfcrt 76. IC50 data for CRISPR/Cas9-edited parasite. Amodiaquine, mefloquine, lumefantrine and quinine IC50 data for CRISPR/Cas9-edited parasites. Cell-doubling times (h), triplicate determinations. [file 41564_2023_1377_MOESM5_ESM.xlsx]

## Sheet: Source Data Fig 1a
Source Data for Fig 1a. Allele count and mutant proportions per year of sampling in The Gambia for codons Pfaat1 258 and Pfcrt 76
	Year	Allele counts				Mutant proportion
Allele		K	T	K/T	NA	CRT-76T				Column key
CRT K76T	1984	131			3	0				Year: sample collecting year.
	1990	11	1	1		0.153846				Allele counts: number of samples that were genotyped as sepecfic allele.
	2001	8	18	4	4	0.647059				Mutant proportion: proportion of samples that were genotyped at CRT-76T or AAT1-258L.
	2008	19	51	3	2	0.72
	2014	7	47	10	1	0.876923
Allele		S	L	S/L	NA	AAT1-258L
AAT1 S258L	1984	134				0
	1990	12	1			0.0769231
	2001	5	23	5	1	0.823529
	2008	8	60	6	1	0.88
	2014	2	62	1		0.969231
NA = undetermined genotypes
NB: Frequencies did not show the recent decline in Pfcrt 76T observed in a previous study in The Gambia (Nwakanma et al. JID 2014), although we see relaxation of selection at both pfcrt-76T and pfaat1-258L after 2001 (Fig S1). This may be due to differences in sampling as well as the use of deep sequencing data.

## Sheet: Source Data Fig 5b 
Source Data for Fig. 5b. IC50 data for CRISPR/Cas9 edited parasite.
Parasite	Mutation	Clone	IC50	Load Date	%P	%Ring	adjusted IC50
258_A3	258S/313S	A3	295	2021-11-29	1.65333	0.653226	333.853
258_A3	258S/313S	A3	286	2021-12-14	1.92667	0.6609	302.231
258_A3	258S/313S	A3	352.2	2021-12-16	1.77333	0.74812	310.896
258_A3	258S/313S	A3	387.2	2021-12-19	1.91333	0.623693	311.245		Column key
258_A3	258S/313S	A3	328.4	2021-12-20	2.03333	0.711475	324.459		Parasite: parasite identity.
258_A3	258S/313S	A3	309	2021-12-13	1.22667	0.706522	318.834		Mutation: PFAAT1 genotypes after CRISPR modification.
258_G10	258S/313S	G10	286.6	2021-12-13	1.07333	0.732919	296.434		Clone: clone identity.
258_G10	258S/313S	G10	305.9	2021-12-14	1.41333	0.698113	322.131		IC50: parasite IC50 under CQ treatment.
258_G10	258S/313S	G10	341.5	2021-12-20	1.79333	0.69145	337.559		Load Date: the date that IC50 has been measured.
313_A7	258L/313F	A7	388.8	2021-12-14	2.66667	0.665	405.031		%P: starting parasitaemia for IC50 drug assay.
313_A7	258L/313F	A7	475.4	2021-12-16	2.22	0.735736	434.096		%Ring: Percentage of culture in ring stage at assay set up.
313_A7	258L/313F	A7	482.8	2021-12-18	1.96667	0.613559	419.145		adjusted IC50: IC50 adjusted for variation in load date (batch) using linear model with load date and genotype as explanatory variables.
313_A7	258L/313F	A7	421.1	2021-12-20	1.48	0.747748	417.159
313_E6	258L/313F	E6	368.3	2021-12-14	2.71333	0.700246	384.531
313_E6	258L/313F	E6	453.2	2021-12-16	2.03333	0.734426	411.896
313_E6	258L/313F	E6	496.6	2021-12-18	2.14667	0.611801	432.945
313_E6	258L/313F	E6	416.6	2021-12-20	1.8	0.792593	412.659
313_H11	258L/313F	H11	488.1	2021-12-19	1.35333	0.640394	412.145
313_H11	258L/313F	H11	390.9	2021-12-20	1.18	0.711864	386.959
313_H11	258L/313F	H11	464	2021-12-17	1.75333	0.730038	438.476
313_H11	258L/313F	H11	379.8	2021-12-21	1.76667	0.781132	396.852
313_H3	258L/313F	H3	590.5	2021-11-26	1.41333	0.716981	436.139
313_H3	258L/313F	H3	366.5	2021-11-29	1.70667	0.59375	405.353
313_H3	258L/313F	H3	459.1	2021-12-17	2.07333	0.675241	433.576
313_H3	258L/313F	H3	526.7	2021-12-19	0.786667	0.661017	450.745
313_H3	258L/313F	H3	404	2021-12-21	1.35333	0.743842	421.052
DBL_E2	258S/313F	E2	306.8	2021-11-18	1.46	0.730594	306.8
DBL_E2	258S/313F	E2	409.5	2021-11-26	1.92667	0.698962	255.139
DBL_E2	258S/313F	E2	423.4	2021-11-26	2.45333	0.714674	269.039
DBL_E2	258S/313F	E2	233.6	2021-11-29	1.88	0.666667	272.453
DBL_E2	258S/313F	E2	257.5	2021-11-29	1.88	0.666667	296.353
DBL_F1	258S/313F	F1	279.3	2021-11-18	2.13333	0.703125	279.3
DBL_F1	258S/313F	F1	462.2	2021-11-26	1.98	0.656566	307.839
DBL_F1	258S/313F	F1	441.1	2021-11-26	2.77333	0.697115	286.739
DBL_F1	258S/313F	F1	232	2021-11-29	2	0.616667	270.853
DBL_F1	258S/313F	F1	268.2	2021-12-13	1.34	0.736318	278.034
DBL_F1	258S/313F	F1	272	2021-12-14	1.88667	0.657244	288.231
DBL_F1	258S/313F	F1	320.9	2021-12-18	1.82667	0.60219	257.245
DBL_F1	258S/313F	F1	313.8	2021-12-16	1.65333	0.721774	272.496
DBL_F6	258S/313F	F6	283.4	2021-12-14	1.76667	0.671698	299.631
DBL_F6	258S/313F	F6	317.3	2021-12-16	2.6	0.889744	275.996
DBL_F6	258S/313F	F6	347.1	2021-12-18	2.3	0.669565	283.445
DBL_H4	258S/313F	H4	281.2	2021-11-18	1.75333	0.749049	281.2
DBL_H4	258S/313F	H4	429.6	2021-11-26	2.49333	0.724599	275.239
DBL_H4	258S/313F	H4	475.4	2021-11-26	2.2	0.663636	321.039
DBL_H4	258S/313F	H4	245.9	2021-11-29	2.01333	0.701987	284.753
DBL_H4	258S/313F	H4	244	2021-11-29	2.01333	0.701987	282.853
NHP4026	258L/313S		253.1	2021-11-18	1.41333	0.721698	253.1
NHP4026	258L/313S		406.3	2021-11-26	2.78	0.669065	251.939
NHP4026	258L/313S		419.3	2021-11-26	2.78	0.669065	264.939
NHP4026	258L/313S		394.6	2021-11-26	2.78	0.669065	240.239
NHP4026	258L/313S		227.4	2021-11-29	1.74	0.720307	266.253
NHP4026	258L/313S		223.6	2021-11-29	1.74	0.720307	262.453
NHP4026	258L/313S		228.7	2021-11-29	1.74	0.720307	267.553
NHP4026	258L/313S		261.5	2021-12-13	2.44	0.70765	271.334
NHP4026	258L/313S		271.8	2021-12-13	2.44	0.70765	281.634
NHP4026	258L/313S		258.5	2021-12-14	2.82	0.692671	274.731
NHP4026	258L/313S		275.5	2021-12-14	2.82	0.692671	291.731
NHP4026	258L/313S		244.1	2021-12-14	2.82	0.692671	260.331
NHP4026	258L/313S		306.2	2021-12-16	1.79333	0.769517	264.896
NHP4026	258L/313S		307.4	2021-12-16	1.79333	0.769517	266.096
NHP4026	258L/313S		316	2021-12-16	1.79333	0.769517	274.696
NHP4026	258L/313S		252.7	2021-12-17	1.86	0.548387	227.176
NHP4026	258L/313S		336.5	2021-12-18	2.62	0.605598	272.845
NHP4026	258L/313S		327.5	2021-12-18	2.62	0.605598	263.845
NHP4026	258L/313S		321.7	2021-12-19	1.86	0.53405	245.745
NHP4026	258L/313S		336.9	2021-12-19	1.86	0.53405	260.945
NHP4026	258L/313S		273.4	2021-12-20	2.40667	0.736842	269.459
NHP4026	258L/313S		271.6	2021-12-20	2.40667	0.736842	267.659
NHP4026	258L/313S		259.8	2021-12-21	1.93333	0.682759	276.852
NHP4026	258L/313S		251.5	2021-12-21	1.93333	0.682759	268.552
NHP4026	258L/313S		257	2021-11-18	1.41333	0.721698	257

## Sheet: Source Data ExtDatFig 7
Source Data for Extended Data Figure 7. AMD, MQ, LUM and QN IC50 data for CRISPR/Cas9 edited parasites.
Parasite	Mutation	Clone	Load Date	% P	% Ring	AMD.working.stock.date	MQ.working.stock.date	QN.working.stock.date	LUM.working.stock.date2	AMD.IC50	MQ.IC50	QN.IC50	LUM.IC502	adjusted AMD.IC50	adjusted MQ.IC50	adjusted QN.IC50	adjusted LUM.IC50
313_E6	258L/313F	E6	2022-02-24	1.72	0.724806	2022-02-24	2022-02-24	2022-02-24	2022-02-24	8.73	13.59	214.3	8.92	8.73	13.59	214.3	8.92
313_E6	258L/313F	E6	2022-03-01	1.86	0.716846	2022-03-01	2022-03-01	2022-03-01	2022-03-01	6.86	10.69	104.4	5.08	9.51383	12.565	173.122	8.70098
313_E6	258L/313F	E6	2022-03-22	2.15333	0.678019	2022-03-22	2022-03-22	2022-03-22	2022-03-22	9.71	17.3	175	NA	10.6798	15.7293	217.26	NA
313_E6	258L/313F	E6	2022-03-30	1.41333	0.660377	2022-03-30	2022-03-30	2022-03-30	2022-03-30	8.37	19.27	41.11	5.26	7.54	12.6813	158.287	5.31125
313_E6	258L/313F	E6	2022-03-17	1.99333	0.722408	2022-03-17	2022-03-17	2022-03-17	2022-03-17	8.13	17.73	158	12.65	8.7835	13.8869	179.888	8.27898		Column key
313_E6	258L/313F	E6	2022-03-24	1.96	0.717687	2022-03-22	2022-03-22	2022-03-22	2022-03-24	15.59	20.58	184	NA	11.2447	9.31919	184.808	NA		Parasite: parasite identity.
313_E6	258L/313F	E6	2022-03-22	1.82667	0.740876	2022-03-22	2022-03-22	2022-03-22	2022-03-22	7.95	16.9	143.4	NA	8.91977	15.3293	185.66	NA		Mutation: PFAAT1 genotypes after CRISPR modification.
313_E6	258L/313F	E6	2022-03-30	1.52667	0.71179	2022-03-30	2022-03-30	2022-03-30	2022-03-30	9.57	27.01	65.69	11.64	8.74	20.4213	182.868	11.6913		Clone: clone identity.
313_E6	258L/313F	E6	2022-04-05	2.23333	0.602985	2022-04-05	2022-04-05	2022-04-05	2022-04-05	11.29	24.25	197.4	NA	9.8325	18.25	241.861	NA		Load Date: the date that IC50 has been measured.
313_E6	258L/313F	E6	2022-03-24	1.48	0.788288	2022-03-22	2022-03-22	2022-03-22	2022-03-24	15.23	29.68	205.7	NA	10.8847	18.4192	206.508	NA		%P: starting parasitaemia for IC50 drug assay.
313_E6	258L/313F	E6	2022-05-24	2.08667	0.846645	NA	NA	NA	2022-05-24	NA	NA	NA	13.39	NA	NA	NA	9.69169		%Ring: Percentage of culture in ring stage at assay set up.
313_E6	258L/313F	E6	2022-05-26	2.08667	0.846645	NA	NA	NA	2022-05-26	NA	NA	NA	9.37	NA	NA	NA	8.71769		AMD.working.stock.date: date AMD working stock was dilluted, aliquoted and frozen
313_H11	258L/313F	H11	2022-02-25	1.25333	0.792553	2022-02-24	2022-02-24	2022-02-24	2022-02-25	8.83	16.45	166.9	8.28	9.1125	12.275	161	8.42		MQ.working.stock.date: date MQ working stock was dilluted, aliquoted and frozen
313_H11	258L/313F	H11	2022-03-01	1.98	0.653199	2022-03-01	2022-03-01	2022-03-01	2022-03-01	7.86	19.28	152.7	4.11	10.5138	21.155	221.422	7.73098		QN.working.stock.date: date QN working stock was dilluted, aliquoted and frozen
313_H11	258L/313F	H11	2022-03-03	1.65333	0.620968	2022-03-01	2022-03-01	2022-03-01	2022-03-03	10.99	20.24	198.6	3.89	10.0063	15.1894	178.578	8.24385		LUM.working.stock.date: date LUM working stock was dilluted, aliquoted and frozen
313_H11	258L/313F	H11	2022-03-04	1.18	0.887006	2022-03-01	2022-03-01	2022-03-01	2022-03-04	8.21	15.86	155.6	3.36	9.19309	14.8477	205.668	7.89889		AMD.IC50: parasite IC50 under AMD treatment.
313_H11	258L/313F	H11	2022-03-22	1.94667	0.715753	2022-03-22	2022-03-22	2022-03-22	2022-03-22	8.72	18.62	167.9	NA	9.68977	17.0493	210.16	NA		MQ.IC50: parasite IC50 under MQ treatment.
313_H11	258L/313F	H11	2022-03-24	1.54	0.627706	2022-03-22	2022-03-22	2022-03-22	2022-03-24	15.55	31.07	211.2	NA	11.2047	19.8092	212.008	NA		QN.IC50: parasite IC50 under AMD treatment.
313_H11	258L/313F	H11	2022-04-05	2.18667	0.743902	2022-04-05	2022-04-05	2022-04-05	2022-04-05	11.52	20.25	174.3	NA	10.0625	14.25	218.761	NA		LUM.IC50: parasite IC50 under LUM treatment.
313_H11	258L/313F	H11	2022-04-07	2.06	0.760518	2022-04-05	2022-04-07	2022-04-05	2022-04-07	8.13	20.94	116.8	NA	10.2717	17.5366	192.78	NA		adjusted AMD.IC50: AMD.IC50 adjusted for variation in load date (batch) using linear model with load date and genotype as explanatory variables.
NHP4026	258L/313S		2022-02-24	1.89333	0.679577	2022-02-24	2022-02-24	2022-02-24	2022-02-24	9.66	14.06	173.3	9.68	9.66	14.06	173.3	9.68		adjusted MQ.IC50: MQ.IC50 adjusted for variation in load date (batch) using linear model with load date and genotype as explanatory variables.
NHP4026	258L/313S		2022-03-01	2.88	0.673611	2022-03-01	2022-03-01	2022-03-01	2022-03-01	NA	NA	NA	NA	NA	NA	NA	NA		adjusted QN.IC50: QN.IC50 adjusted for variation in load date (batch) using linear model with load date and genotype as explanatory variables.
NHP4026	258L/313S		2022-03-04	2.98667	0.814732	2022-03-01	2022-03-01	2022-03-01	2022-03-04	8.58	12.16	113.6	4.31	9.56309	11.1477	163.668	8.84889		adjusted LUM.IC50: LUM.IC50 adjusted for variation in load date (batch) using linear model with load date and genotype as explanatory variables.
NHP4026	258L/313S		2022-02-25	1.14667	0.738372	2022-02-24	2022-02-24	2022-02-24	2022-02-25	9.44	19.42	227	12.49	9.7225	15.245	221.1	12.63
NHP4026	258L/313S		2022-03-01	2.58	0.731266	2022-03-01	2022-03-01	2022-03-01	2022-03-01	NA	NA	NA	NA	NA	NA	NA	NA
NHP4026	258L/313S		2022-03-03	2.33333	0.697143	2022-03-01	2022-03-01	2022-03-01	2022-03-03	9.57	23.1	238.2	5.07	8.58633	18.0494	218.178	9.42385
NHP4026	258L/313S		2022-03-22	2.39333	0.679666	2022-03-22	2022-03-22	2022-03-22	2022-03-22	8.15	12.34	164.7	NA	9.11977	10.7693	206.96	NA
NHP4026	258L/313S		2022-03-22	2.39333	0.679666	2022-03-22	2022-03-22	2022-03-22	2022-03-22	7.92	19.93	165.5	NA	8.88977	18.3593	207.76	NA
NHP4026	258L/313S		2022-03-17	1.94667	0.688356	2022-03-17	2022-03-17	2022-03-17	2022-03-17	8.7	25.13	259	18.93	9.3535	21.2869	280.888	14.559
NHP4026	258L/313S		2022-03-24	3.80667	0.66725	2022-03-22	2022-03-22	2022-03-22	2022-03-24	10.44	24.79	200.4	16.71	6.09471	13.5292	201.208	10.2471
NHP4026	258L/313S		2022-03-24	3.80667	0.66725	2022-03-22	2022-03-22	2022-03-22	2022-03-24	10.54	25.11	204.6	NA	6.19471	13.8492	205.408	NA
NHP4026	258L/313S		2022-04-05	3.73333	0.717857	2022-04-05	2022-04-05	2022-04-05	2022-04-05	10.01	17.68	111.9	NA	8.5525	11.68	156.361	NA
NHP4026	258L/313S		2022-04-05	3.73333	0.717857	2022-04-05	2022-04-05	2022-04-05	2022-04-05	8.4	13.41	115.2	NA	6.9425	7.41	159.661	NA
NHP4026	258L/313S		2022-04-07	4.24667	0.733124	2022-04-05	2022-04-07	2022-04-05	2022-04-07	6.54	15.49	104.1	NA	8.68172	12.0866	180.08	NA
NHP4026	258L/313S		2022-04-07	4.24667	0.733124	2022-04-05	2022-04-07	2022-04-05	2022-04-07	6.76	16.76	146.1	NA	8.90172	13.3566	222.08	NA
NHP4026	258L/313S		2022-03-30	1.6	0.770833	2022-03-30	2022-03-30	2022-03-30	2022-03-30	10.43	17.88	94.49	6.64	9.6	11.2912	211.667	6.69125
NHP4026	258L/313S		2022-03-30	1.6	0.770833	2022-03-30	2022-03-30	2022-03-30	2022-03-30	10.32	21.32	97.75	5.69	9.49	14.7312	214.928	5.74125
NHP4026	258L/313S		2022-05-24	2.04667	0.710098	NA	NA	NA	2022-05-24	NA	NA	NA	16.58	NA	NA	NA	12.8817
NHP4026	258L/313S		2022-05-26	2.04667	0.710098	NA	NA	NA	2022-05-26	NA	NA	NA	12.42	NA	NA	NA	11.7677
DBL_F1	258S/313F	F1	2022-02-24	2.48	0.723118	2022-02-24	2022-02-24	2022-02-24	2022-02-24	11.29	10.07	123.1	6.78	11.29	10.07	123.1	6.78
DBL_F1	258S/313F	F1	2022-03-01	3.06	0.6122	2022-03-01	2022-03-01	2022-03-01	2022-03-01	7.56	5.92	75.2	2.38	10.2138	7.79496	143.922	6.00098
DBL_F1	258S/313F	F1	2022-03-04	2.80667	0.783848	2022-03-01	2022-03-01	2022-03-01	2022-03-04	10.55	16	125.8	2.81	11.5331	14.9877	175.868	7.34889
DBL_F1	258S/313F	F1	2022-03-22	2.83333	0.647059	2022-03-22	2022-03-22	2022-03-22	2022-03-22	9.1	15.32	90.04	NA	10.0698	13.7493	132.3	NA
DBL_F1	258S/313F	F1	2022-03-24	3.21333	0.746888	2022-03-22	2022-03-22	2022-03-22	2022-03-24	15.65	23.72	146.8	NA	11.3047	12.4592	147.608	NA
DBL_F1	258S/313F	F1	2022-03-30	1.62	0.679012	2022-03-30	2022-03-30	2022-03-30	2022-03-30	12.59	28.74	85.15	13.15	11.76	22.1513	202.327	13.2012
DBL_F1	258S/313F	F1	2022-04-05	3.18667	0.690377	2022-04-05	2022-04-05	2022-04-05	2022-04-05	12.93	21.27	116.1	NA	11.4725	15.27	160.561	NA
DBL_F1	258S/313F	F1	2022-04-07	2.51333	0.68435	2022-04-05	2022-04-07	2022-04-05	2022-04-07	8.9	17.56	92.86	NA	11.0417	14.1566	168.84	NA
DBL_F1	258S/313F	F1	2022-05-24	3.09333	0.806034	NA	NA	NA	2022-05-24	NA	NA	NA	7.58	NA	NA	NA	3.88169
DBL_F1	258S/313F	F1	2022-05-26	3.09333	0.806034	NA	NA	NA	2022-05-26	NA	NA	NA	5.63	NA	NA	NA	4.97769
DBL_H4	258S/313F	H4	2022-02-25	1.88667	0.611307	2022-02-24	2022-02-24	2022-02-24	2022-02-24	9.24	13.4	129.7	4.33	9.5225	9.225	123.8	4.47
DBL_H4	258S/313F	H4	2022-03-01	2.7	0.679012	2022-03-01	2022-03-01	2022-03-01	2022-03-01	9.35	13.87	79.97	2.42	12.0038	15.745	148.692	6.04098
DBL_H4	258S/313F	H4	2022-03-04	2.7	0.817284	2022-03-01	2022-03-01	2022-03-01	2022-03-04	10	16.96	121.1	2.31	10.9831	15.9477	171.168	6.84889
DBL_H4	258S/313F	H4	2022-03-17	1.6	0.679167	2022-03-17	2022-03-17	2022-03-17	2022-03-17	11.07	14.14	119.9	8.02	11.7235	10.2969	141.788	3.64898
DBL_H4	258S/313F	H4	2022-03-22	2.68	0.641791	2022-03-22	2022-03-22	2022-03-22	2022-03-22	10.14	10.28	97.46	NA	11.1098	8.70928	139.72	NA
DBL_H4	258S/313F	H4	2022-03-24	2.90667	0.662844	2022-03-22	2022-03-22	2022-03-22	2022-03-24	16.22	23.33	139.1	NA	11.8747	12.0692	139.908	NA
DBL_H4	258S/313F	H4	2022-03-30	1.50667	0.676991	2022-03-30	2022-03-30	2022-03-30	2022-03-30	12.02	15.86	54.36	8	11.19	9.27125	171.537	8.05125
DBL_H4	258S/313F	H4	2022-04-05	3.58	0.681564	2022-04-05	2022-04-05	2022-04-05	2022-04-05	14.56	13.94	97.21	NA	13.1025	7.94	141.671	NA
DBL_H4	258S/313F	H4	2022-04-07	4.46	0.672646	2022-04-05	2022-04-07	2022-04-05	2022-04-07	8.08	14.56	71.25	NA	10.2217	11.1566	147.23	NA
DBL_H4	258S/313F	H4	2022-05-24	2.24	0.675595	NA	NA	NA	2022-05-24	NA	NA	NA	7.06	NA	NA	NA	3.36169
DBL_H4	258S/313F	H4	2022-05-26	2.24	0.675595	NA	NA	NA	2022-05-26	NA	NA	NA	5.19	NA	NA	NA	4.53769
258_A3	258S/313S	A3	2022-02-25	0.94	0.638298	2022-02-24	2022-02-24	2022-02-24	2022-02-25	10.67	22.56	223.6	6.9	10.9525	18.385	217.7	7.04
258_A3	258S/313S	A3	2022-03-01	2.66667	0.655	2022-03-01	2022-03-01	2022-03-01	2022-03-01	6.26	9.55	101.9	4.12	8.91383	11.425	170.622	7.74098
258_A3	258S/313S	A3	2022-03-03	2.19333	0.6231	2022-03-01	2022-03-01	2022-03-01	2022-03-03	10.5	14.53	195.1	4.45	9.51633	9.47941	175.078	8.80385
258_A3	258S/313S	A3	2022-03-04	1.83333	0.872727	2022-03-01	2022-03-01	2022-03-01	2022-03-04	8.07	8.63	109.2	3.24	9.05309	7.61773	159.268	7.77889
258_A3	258S/313S	A3	2022-03-17	2.88	0.708333	2022-03-17	2022-03-17	2022-03-17	2022-03-17	9.06	10.25	115.5	9.04	9.7135	6.40692	137.388	4.66898
258_A3	258S/313S	A3	2022-03-22	2.84667	0.655738	2022-03-22	2022-03-22	2022-03-22	2022-03-22	9.1	11.4	124.2	NA	10.0698	9.82928	166.46	NA
258_A3	258S/313S	A3	2022-03-30	1.67333	0.697211	2022-03-30	2022-03-30	2022-03-30	2022-03-30	11.57	16.28	12.09	7.55	10.74	9.69125	129.268	7.60125
258_A3	258S/313S	A3	2022-04-05	3.91333	0.735945	2022-04-05	2022-04-05	2022-04-05	2022-04-05	12.56	23.02	151.1	NA	11.1025	17.02	195.561	NA
258_A3	258S/313S	A3	2022-04-07	4.18667	0.684713	2022-04-05	2022-04-07	2022-04-05	2022-04-07	7.67	14.77	96.89	NA	9.81172	11.3666	172.87	NA
258_G10	258S/313S	G10	2022-03-04	2.77333	0.766827	2022-03-01	2022-03-01	2022-03-01	2022-03-04	8.97	17.25	123	3.1	9.95309	16.2377	173.068	7.63889
258_G10	258S/313S	G10	2022-02-24	1.43333	0.674419	2022-02-24	2022-02-24	2022-02-24	2022-02-24	9.63	17.41	212.9	7.18	9.63	17.41	212.9	7.18
258_G10	258S/313S	G10	2022-03-01	3.08	0.619048	2022-03-01	2022-03-01	2022-03-01	2022-03-01	7.56	12.12	117.6	4.79	10.2138	13.995	186.322	8.41098
258_G10	258S/313S	G10	2022-03-17	1.6	0.783333	2022-03-17	2022-03-17	2022-03-17	2022-03-17	8.85	20.34	135.1	13.49	9.5035	16.4969	156.988	9.11898
258_G10	258S/313S	G10	2022-03-22	2.78	0.640288	2022-03-22	2022-03-22	2022-03-22	2022-03-22	8.82	17.99	135.6	NA	9.78977	16.4193	177.86	NA
258_G10	258S/313S	G10	2022-03-30	2.18667	0.743902	2022-03-30	2022-03-30	2022-03-30	2022-03-30	10.39	16.61	59.14	6.78	9.56	10.0213	176.317	6.83125
258_G10	258S/313S	G10	2022-04-05	2.84	0.732394	2022-04-05	2022-04-05	2022-04-05	2022-04-05	9.01	24.44	128.3	NA	7.5525	18.44	172.761	NA
258_G10	258S/313S	G10	2022-04-07	2.8	0.730952	2022-04-05	2022-04-07	2022-04-05	2022-04-07	7.83	18.32	90.4	NA	9.97172	14.9166	166.38	NA
258_G10	258S/313S	G10	2022-05-24	2.8	0.702381	NA	NA	NA	2022-05-24	NA	NA	NA	12.53	NA	NA	NA	8.83169
258_G10	258S/313S	G10	2022-05-26	2.8	0.702381	NA	NA	NA	2022-05-26	NA	NA	NA	9.3	NA	NA	NA	8.64769

## Sheet: Source Data ExtDatFig 8
Source Data for Extended Data Figure 8. Cell-doubling times (hrs), triplicate determinations
	Empty Vector	WT	S258L			Empty Vector	WT	S258L
Without CQ	2.1	2.49	1.95		With CQ	5.2	42	5
	2.17	2.78	1.96			6.9	23.1	3.7
	2.09	2.99	1.96			7.1	18.2	6.7
mean	2.12	2.75	1.957		mean	6.4	27.8	5.1
SEM	0.03	0.14	0.003		SEM	1.9	7.3	0.9
